# Supplementary material for: Comparative chloroplast genome analyses of diverse Phoebe (Lauraceae) species endemic to China provide insight into their phylogeographical origin
Source: PeerJ. 2023 Feb 3;11:e14573. doi: 10.7717/peerj.14573 (PMC9901306; doi:10.7717/peerj.14573)
Supplement: Supplemental Information 8 [file peerj-11-14573-s008.zip]

Archive with 3 entries (2 files):
- The aliged sequences/
- The aliged sequences/All Phoebe CDS.fasta
- The aliged sequences/All Phoebe.fasta
